# Supplementary material for: Targeted Bioluminescent Imaging of Pancreatic Ductal Adenocarcinoma Using Nanocarrier-Complexed EGFR-Binding Affibody–Gaussia Luciferase Fusion Protein
Source: Pharmaceutics. 2023 Jul 19;15(7):1976. doi: 10.3390/pharmaceutics15071976 (PMC10384630; doi:10.3390/pharmaceutics15071976)
Supplement: Supplementary file 1 [file pharmaceutics-15-01976-s001.zip]

Archive with 1 entries (1 files):
- pharmaceutics-2501044-supplementary.pdf
